# Supplementary material for: Psychological Stress Reduces the Effectiveness of Periodontal Treatment: A Systematic Review
Source: J Clin Med. 2025 Mar 1;14(5):1680. doi: 10.3390/jcm14051680 (PMC11900564; doi:10.3390/jcm14051680)
Supplement: Supplementary file 1 [file jcm-14-01680-s001.zip]

Archive with 1 entries (1 files):
- jcm-3469346-supplementary.pdf
